# Supplementary material for: The Novel Analogue of Modafinil CE-158 Protects Social Memory against Interference and Triggers the Release of Dopamine in the Nucleus Accumbens of Mice
Source: Biomolecules. 2022 Mar 27;12(4):506. doi: 10.3390/biom12040506 (PMC9033101; doi:10.3390/biom12040506)
Supplement: Supplementary file 1 [file biomolecules-12-00506-s001.zip]

Archive with 1 entries (1 files):
- biomolecules-1604754-supplementary.pdf
